# Supplementary material for: CHD1L Regulates Cell Survival in Breast Cancer and Its Inhibition by OTI-611 Impedes the DNA Damage Response and Induces PARthanatos
Source: Int J Mol Sci. 2024 Aug 6;25(16):8590. doi: 10.3390/ijms25168590 (PMC11354643; doi:10.3390/ijms25168590)
Supplement: Supplementary file 1 [file ijms-25-08590-s001.zip]

Archive with 1 entries (1 files):
- ijms-3108367-supplementary.pdf
